# Supplementary material for: Anticancer Activities of Novel Nicotinamide Phosphoribosyltransferase Inhibitors in Hematological Malignancies
Source: Molecules. 2023 Feb 16;28(4):1897. doi: 10.3390/molecules28041897 (PMC9967653; doi:10.3390/molecules28041897)
Supplement: Supplementary file 1 [file molecules-28-01897-s001.zip]

Archive with 1 entries (1 files):
- molecules-2124986-supplementary.pdf
